# Supplementary material for: Identification of ARF transcription factor gene family and its defense responses to bacterial infection and salicylic acid treatment in sugarcane
Source: Front Microbiol. 2023 Sep 7;14:1257355. doi: 10.3389/fmicb.2023.1257355 (PMC10513436; doi:10.3389/fmicb.2023.1257355)
Supplement: Supplementary file 6 [file Table_1.XLSX]

## Sheet: Sheet1
Table S1. The qRT-PCR primers used in this study designed according to ARF gene sequences of S. spontaneum AP85-441 genome.
Gene Name	Gene ID	Forward primer (5'-3')	Reverse primer (5'-3')	Tm (oC)
ShARF02	Sspon.06G0019860	CAGCGAGCAGGTAGCAGCAT	TGCCAGCAACGTCTCCTTGT	60
ShARF04	Sspon.01G0019580	GCGAGGAGAGGTGCCTTGAC	TGGCCCTGCGGGAAGTAGTA	60
ShARF07	Sspon.05G0010840	GAACTACGGGCCGAAGCTGA	TTCAGGGTCCAGGCTGGTGA	60
ShARF10	Sspon.03G0006280	GCCGTGCTGCTGAGGACTGT	GCCCTCCGTACACCCAGCCT	64
ShARF17	Sspon.08G0018300	GGAGGAGCAACCAGGATGGC	AACATGTCGGCGAGCCTCTG	62
ShARF22	Sspon.08G0025580	AAGGAGGCATCCCTGGTCTC	GGTGGTCGGTTCACTTGGTC	59
