# Supplementary material for: Identification of ARF transcription factor gene family and its defense responses to bacterial infection and salicylic acid treatment in sugarcane
Source: Front Microbiol. 2023 Sep 7;14:1257355. doi: 10.3389/fmicb.2023.1257355 (PMC10513436; doi:10.3389/fmicb.2023.1257355)
Supplement: Supplementary file 7 [file Table_2.XLSX]

## Sheet: Sheet1
Table S2 The information and physiochemical properties of ARF family genes in two genomes of S. spontaneum clones AP85-441 (Spnp) and Np-X (Spnp).
No.	Gene Name	Gene Model	Gene ID	Aa length (bp)	CDS (bp)	Gene (bp)	No. of Exons	#Alleles	Strand	Chr Position	pI	Mw (kDa)	Subcellular localization
1	SpapARF01	Sspon.02G0031340	Sspon.02G0031340-2B	954	2865	6439	15	2	+	Chr2B	5.99	105.41	Nuclear
2	SpapARF02	Sspon.06G0019860	Sspon.06G0019860-2C	1091	3276	6449	13	3	+	Chr6C	6.14	120.824	Nuclear
3	SpapARF03	Sspon.06G0002150	Sspon.06G0002150-1T	1429	4290	3033	7	5	+	Chr6A	5.77	155.902	Nuclear
4	SpapARF04	Sspon.01G0019580	Sspon.01G0019580-1A	683	2052	3629	3	4	-	Chr1A	6.59	74.9123	Nuclear
5	SpapARF05	Sspon.05G0001870	Sspon.05G0001870-1A	947	2844	4969	13	3	+	Chr5A	5.87	104.194	Nuclear
6	SpapARF06	Sspon.05G0028050	Sspon.05G0028050-1B	655	1968	5922	14	3	-	Chr5B	5.87	72.4878	Nuclear
7	SpapARF07	Sspon.05G0010840	Sspon.05G0010840-2B	583	1752	5445	11	3	+	Chr5B	5.28	65.1074	Nuclear
8	SpapARF08	Sspon.02G0027120	Sspon.02G0027120-2B	768	2307	5876	14	5	-	Chr2B	5.97	85.1652	Nuclear
9	SpapARF09	Sspon.03G0027750	Sspon.03G0027750-3D	844	2535	4073	11	4	-	Chr3D	5.75	89.3559	Cytoplasm, Chloroplast
10	SpapARF10	Sspon.03G0006280	Sspon.03G0006280-2B	642	1929	5430	9	5	+	Chr3B	5.91	70.0481	Nuclear
11	SpapARF11	Sspon.07G0021730	Sspon.07G0021730-1P	713	2142	10647	9	4	+	Chr3D	6.07	78.1049	Nuclear
12	SpapARF12	Sspon.06G0032700	Sspon.06G0032700-1C	828	2487	6463	14	1	+	Chr6C	6.6	90.8681	Nuclear
13	SpapARF13	Sspon.06G0032710	Sspon.06G0032710-2D	623	1872	3611	9	3	+	Chr6D	8.30	69.1718	Nuclear
14	SpapARF14	Sspon.04G0010200	Sspon.04G0010200-2B	668	2007	5225	14	4	+	Chr4B	5.89	74.4187	Nuclear
15	SpapARF15	Sspon.04G0008020	Sspon.04G0008020-3C	707	2124	2748	3	4	-	Chr4C	6.79	75.9647	Nuclear
16	SpapARF16	Sspon.04G0017640	Sspon.04G0017640-2B	937	2814	6118	14	6	+	Chr4B	5.91	103.779	Nuclear
17	SpapARF17	Sspon.08G0018300	Sspon.08G0018300-3D	708	2127	3127	3	4	-	Chr8D	7.14	76.9085	Nuclear
18	SpapARF18	Sspon.04G0018530	Sspon.04G0018530-4D	1904	5712	22714	20	5	-	Chr4D	5.98	211.588	Nuclear
19	SpapARF19	Sspon.04G0030300	Sspon.04G0030300-1B	883	2652	7109	14	1	-	Chr4B	5.48	98.8947	Nuclear
20	SpapARF20	Sspon.04G0034270	Sspon.04G0034270-1C	762	2289	6754	10	1	-	Chr4C	5.9	84.6795	Nuclear
21	SpapARF21	Sspon.08G0025000	Sspon.08G0025000-1C	988	2967	8298	15	1	+	Chr8C	6.14	108.649	Nuclear
22	SpapARF22	Sspon.08G0025580	Sspon.08G0025580-1C	719	2160	5257	14	2	-	Chr8C	6.03	79.3843	Nuclear
23	SpapARF23	Sspon.07G0004320	Sspon.07G0004320-1A	680	2043	5237	10	4	-	Chr7A	6.3	74.1775	Nuclear
24	SpapARF24	Sspon.07G0002120	Sspon.07G0002120-2C	728	2187	5940	13	2	-	Chr7C	8.03	79.4543	Nuclear
1	SpnpARF1.1	Npp.08C015420.1	Npp.08C015420.1	937	2814	6469	16	1	-	Chr8C	5.87	103.431	Nuclear
2	SpnpARF1.2	Npp.08A019320.1	Npp.08D016620.1	1031	3096	5743	13	4	-	Chr8D	6.83	113.771	Nuclear, Chloroplast
3	SpnpARF2.1	Npp.07A020710.1	Npp.07D018920.1	1103	3312	6040	13	8	-	Chr7D	6.17	123.18	Nuclear
4	SpnpARF2.2	Npp.07A020560.1	Npp.07A020560.1	1099	3300	6051	16	2	-	Chr7A	6.11	121.814	Nuclear
5	SpnpARF3	Npp.07B022710.1	Npp.07B022710.1	1647	4944	10103	3	3	-	Chr7B	6.43	180.923	Nuclear
6	SpnpARF4.1	Npp.01A021000.1	Npp.01D009240.1	683	2052	3634	3	6	+	Chr1D	6.48	74.8733	Nuclear
7	SpnpARF4.2	Npp.08A007770.1	Npp.08A007770.1	695	2071	3863	13	8	+	Chr8A	6.51	75.8893	Nuclear
8	SpnpARF5.1	Npp.06A021510.1	Npp.06A021510.1	950	2856	4919	13	5	-	Chr6A	5.87	106.166	Nuclear
9	SpnpARF5.2	Npp.06A022230.1	Npp.06C025950.1	920	2730	4870	14	5	+	Chr6C	5.87	104.206	Nuclear
10	SpnpARF6.1	Npp.06A008820.1	Npp.06B009060.1	665	2010	6785	15	5	-	Chr6B	5.88	73.2417	Nuclear
11	SpnpARF6.2	Npp.06A009140.1	Npp.06C010710.1	881	2646	8452	14	5	+	Chr6C	8.8	95.4438	Nuclear
12	SpnpARF7	Npp.07A020700.1	Npp.07A000660.1	661	1986	5918	16	12	+	Chr7A	5.99	73.2397	Nuclear
13	SpnpARF8.1	Npp.08C008810.1	Npp.08C008810.1	1049	3150	11481	14	2	-	Chr8C	6.13	113.364	Nuclear
14	SpnpARF8.2	Npp.08A009730.1	Npp.08A009730.1	831	2496	5973	14	5	+	Chr8A	6.16	91.8305	Nuclear
15	SpnpARF9.1	Npp.03A035530.1	Npp.03A035530.1	808	2427	4179	15	4	+	Chr3A	5.87	90.6974	Nuclear
16	SpnpARF9.2	Npp.03A035390.1	Npp.03B034540.1	814	2445	5190	13	4	-	Chr3B	6.01	91.2171	Nuclear
17	SpnpARF10.1	Npp.03A026140.1	Npp.03B026230.1	683	2052	5943	10	4	-	Chr3B	7.02	75.4141	Nuclear
18	SpnpARF10.2	Npp.03A026100.1	Npp.03A026100.1	687	2064	5621	10	4	-	Chr3A	7.02	74.4101	Nuclear
19	SpnpARF11.1	Npp.03B019050.1	Npp.03C023480.1	749	2256	5132	9	2	+	Chr3C	6.25	81.6478	Nuclear
20	SpnpARF11.2	Npp.03B021800.1	Npp.03D024030.1	746	2241	5414	10	3	-	Chr3D	6.2	82.8211	Nuclear
21	SpnpARF12	Npp.05A018260.1	Npp.05C016530.1	831	2496	5580	16	7	-	Chr5C	6.95	91.1446	Nuclear
22	SpnpARF13	Npp.05A015790.1	Npp.05A015790.1	847	2544	6142	14	4	+	Chr5A	6.36	93.0015	Nuclear
23	SpnpARF14.1	Npp.04A015810.1	Npp.04D013910.1	660	2019	5259	14	4	+	Chr4D	5.83	74.9543	Nuclear
24	SpnpARF14.2	Npp.04A024860.1	Npp.04C016590.1	672	2047	5257	14	5	+	Chr4C	5.89	74.9243	Nuclear
25	SpnpARF15.1	Npp.04B023010.1	Npp.04C020840.1	803	2412	22436	5	2	-	Chr4C	8.36	86.1461	Chloroplast
26	SpnpARF15.2	Npp.04A024050.1	Npp.04A024050.1	710	2133	2590	3	2	+	Chr4A	6.63	75.9916	Nuclear
27	SpnpARF16.1	Npp.04A004520.1	Npp.04B004130.1	937	2814	4813	14	4	-	Chr4B	5.96	103.918	Nuclear
28	SpnpARF16.2	Npp.04C004970.1	Npp.04C004970.1	990	2973	8086	15	2	+	Chr4C	5.92	108.987	Nuclear
29	SpnpARF17	Npp.10A020380.1	Npp.10A020380.1	708	2127	3376	3	5	+	Chr10A	7.14	76.8405	Nuclear
30	SpnpARF18	Npp.04C004150.1	Npp.04C004150.1	1145	3438	7514	14	1	-	Chr4C	6.04	129.021	Chloroplast
31	SpnpARF19	Npp.04B002730.1	Npp.04B002730.1	1151	3450	8805	15	1	-	Chr4B	6.04	127.004	Chloroplast
32	SpnpARF20	Npp.10A026010.1	Npp.10D025630.1	1170	3490	7624	14	3	+	Chr10D	6.27	129.881	Nuclear
33	SpnpARF21	Npp.10A025240.1	Npp.10B025950.1	1154	3465	7845	13	5	+	Chr10B	6.19	127.59	Nuclear
34	SpnpARF22.1	Npp.10A024590.1	Npp.10D023550.1	921	2760	5870	14	6	+	Chr10D	5.95	104.706	Nuclear
35	SpnpARF22.2	Npp.10A019670.1	Npp.10A019720.1	919	2690	6296	17	15	+	Chr10A	5.92	101.658	Nuclear
36	SpnpARF23.1	Npp.09A020160.1	Npp.09D020830.1	681	2046	4693	10	9	+	Chr9D	6.28	74.2536	Nuclear
37	SpnpARF23.2	Npp.09C019100.1	Npp.09D020630.1	803	2412	5493	11	2	+	Chr9D	8.36	87.1153	Chloroplast
38	SpnpARF24.1	Npp.09A022890.1	Npp.09A022890.1	731	2196	5825	11	2	+	Chr9A	7.59	82.006	Nuclear
39	SpnpARF24.2	Npp.09A020100.1	Npp.09C020620.1	733	2202	5132	10	5	+	Chr9C	7.83	80.1442	Nuclear
