# Supplementary material for: Identification of ARF transcription factor gene family and its defense responses to bacterial infection and salicylic acid treatment in sugarcane
Source: Front Microbiol. 2023 Sep 7;14:1257355. doi: 10.3389/fmicb.2023.1257355 (PMC10513436; doi:10.3389/fmicb.2023.1257355)
Supplement: Supplementary file 8 [file Table_3.XLSX]

## Sheet: Sheet1
Table S3. Allelic information of ARF genes identified in two genomes of S. spontaneum clones AP85-441 (Spnp) and Np-X (Spnp).
No.	Gene Name	Representive Gene model	Allele A	Allele B	Allele C	Allele D
			Gene ID	Gene ID	Gene ID	Gene ID
1	SpapARF01	Sspon.02G0031340	Sspon.02G0031340-1A	Sspon.02G0031340-2B
2	SpapARF02	Sspon.06G0019860		Sspon.06G0019860-1B	Sspon.06G0019860-2C	Sspon.06G0019860-3D
3	SpapARF03	Sspon.06G0002150	Sspon.06G0002150-1A|Sspon.06G0002150-1T	Sspon.06G0002150-2B	Sspon.06G0002150-3C	Sspon.06G0002150-4D
4	SpapARF04	Sspon.01G0019580	Sspon.01G0019580-1A	Sspon.01G0019580-2B	Sspon.01G0019580-3C	Sspon.01G0019580-4D
5	SpapARF05	Sspon.05G0001870	Sspon.05G0001870-1A	Sspon.05G0001870-2B		Sspon.05G0001870-3D
6	SpapARF06	Sspon.05G0028050		Sspon.05G0028050-1B|Sspon.05G0028050-1P		Sspon.05G0028050-2D
7	SpapARF07	Sspon.05G0010840	Sspon.05G0010840-1A	Sspon.05G0010840-2B	Sspon.05G0010840-3C
8	SpapARF08	Sspon.02G0027120	Sspon.02G0027120-1A	Sspon.02G0027120-2B	Sspon.02G0027120-3C|Sspon.02G0027120-1T	Sspon.02G0027120-4D
9	SpapARF09	Sspon.03G0027750		Sspon.03G0027750-1B	Sspon.03G0027750-2C|Sspon.03G0027750-1P	Sspon.03G0027750-3D
10	SpapARF10	Sspon.03G0006280	Sspon.03G0006280-1A|Sspon.03G0006280-1P	Sspon.03G0006280-2B	Sspon.03G0006280-3C	Sspon.03G0006280-4D
11	SpapARF11	Sspon.07G0021730		Sspon.07G0021730-1B	Sspon.07G0021730-2C	Sspon.07G0021730-3D|Sspon.07G0021730-1P
12	SpapARF12	Sspon.06G0032700			Sspon.06G0032700-1C
13	SpapARF13	Sspon.06G0032710			Sspon.06G0032710-1C|Sspon.06G0032710-1P	Sspon.06G0032710-2D
14	SpapARF14	Sspon.04G0010200	Sspon.04G0010200-1A	Sspon.04G0010200-2B|Sspon.04G0010200-1T	Sspon.04G0010200-3C
15	SpapARF15	Sspon.04G0008020	Sspon.04G0008020-1A	Sspon.04G0008020-2B	Sspon.04G0008020-3C	Sspon.04G0008020-4D
16	SpapARF16	Sspon.04G0017640	Sspon.04G0017640-1A|Sspon.04G0017640-1P|Sspon.04G0017640-2P	Sspon.04G0017640-2B|Sspon.04G0017640-3P	Sspon.04G0017640-3C
17	SpapARF17	Sspon.08G0018300		Sspon.08G0018300-1B	Sspon.08G0018300-2C|Sspon.08G0018300-1P	Sspon.08G0018300-3D
18	SpapARF18	Sspon.04G0018530	Sspon.04G0018530-1A|Sspon.04G0018530-1P	Sspon.04G0018530-2B	Sspon.04G0018530-3C	Sspon.04G0018530-4D
19	SpapARF19	Sspon.04G0030300		Sspon.04G0030300-1B
20	SpapARF20	Sspon.04G0034270			Sspon.04G0034270-1C
21	SpapARF21	Sspon.08G0025000			Sspon.08G0025000-1C
22	SpapARF22	Sspon.08G0025580			Sspon.08G0025580-1C	Sspon.08G0025580-2D
23	SpapARF23	Sspon.07G0004320	Sspon.07G0004320-1A	Sspon.07G0004320-2B		Sspon.07G0004320-3D|Sspon.07G0004320-1T
24	SpapARF24	Sspon.07G0002120	Sspon.07G0002120-1A		Sspon.07G0002120-2C
25	SpnpARF1.1	Npp.08C015420.1	-	-	Npp.08C015420.1	-
26	SpnpARF1.2	Npp.08A019320.1	Npp.08A019320.1	Npp.08B017950.1	Npp.08C018930.1	Npp.08D016620.1
27	SpnpARF2.1	Npp.07A020710.1	Npp.07A020710.1	-	Npp.07C018980.1|Npp.07C018990.1|Npp.07C018970.1|Npp.07C003500.1|Npp.07C005450.1	Npp.07D018920.1|Npp.07D018930.1
28	SpnpARF2.2	Npp.07A020560.1	Npp.07A020560.1	Npp.07B004600.1	-	-
29	SpnpARF3	Npp.07B022710.1	-	Npp.07B022710.1	Npp.07C022390.1	Npp.07D022510.1
30	SpnpARF4.1	Npp.01A021000.1	Npp.01A021000.1	Npp.01B022620.1|Npp.01B022610.1	Npp.01C018680.1|Npp.01C018690.1	Npp.01D009240.1
31	SpnpARF4.2	Npp.08A007770.1	Npp.08A007770.1|Npp.08A014890.1	-	Npp.08A014890.1Npp.08A014890.1Npp.08A014890.1|Npp.08C007310.1|Npp.08C007290.1|Npp.08C007070.1	Npp.08D006510.1|Npp.08D006250.1
32	SpnpARF5.1	Npp.06A021510.1	Npp.06A021510.1	Npp.06B020970.1|Npp.06B000530.1	Npp.06C025240.1	Npp.06D023460.1
33	SpnpARF5.2	Npp.06A022230.1	Npp.06A022230.1	-	Npp.06C026000.1|Npp.06C025770.1|Npp.06C025950.1	Npp.06D024100.1
34	SpnpARF6.1	Npp.06A008820.1	Npp.06A008820.1|Npp.06A008810.1	Npp.06B009060.1	Npp.06C010000.1	Npp.06D009900.1
35	SpnpARF6.2	Npp.06A009140.1	Npp.06A009140.1	Npp.06B009340.1	Npp.06C010450.1|Npp.06C010710.1	Npp.06D010350.1
36	SpnpARF7	Npp.07A020700.1	Npp.07A020700.1|Npp.07A000660.1|Npp.07A000650.1	Npp.07B020870.1|Npp.07B020890.1	Npp.07C019000.1|Npp.07C001440.1	Npp.07D018870.1|Npp.07D018910.1|Npp.07D001660.1|Npp.07D001710.1|Npp.07D018880.1
37	SpnpARF8.1	Npp.08C008810.1	-	-	Npp.08C008810.1	Npp.08D008490.1
38	SpnpARF8.2	Npp.08A009730.1	Npp.08A009730.1	Npp.08B008630.1	Npp.08C009880.1	Npp.08D008890.1|Npp.08D017120.1
39	SpnpARF9.1	Npp.03A035530.1	Npp.03A035530.1	Npp.03B034690.1	Npp.03C039940.1	Npp.03D037450.1
40	SpnpARF9.2	Npp.03A035390.1	Npp.03A035390.1	Npp.03B034540.1	Npp.03C039790.1	Npp.03D037340.1
41	SpnpARF10.1	Npp.03A026140.1	Npp.03A026140.1	Npp.03B026230.1	Npp.03C030740.1	Npp.03D027680.1
42	SpnpARF10.2	Npp.03A026100.1	Npp.03A026100.1	Npp.03B026200.1	Npp.03C030700.1	Npp.03D027650.1
43	SpnpARF11.1	Npp.03B019050.1	-	Npp.03B019050.1	Npp.03C023480.1	-
44	SpnpARF11.2	Npp.03B021800.1	-	Npp.03B021800.1	Npp.03C025860.1	Npp.03D024030.1
45	SpnpARF12	Npp.05A018260.1	Npp.05A018260.1|Npp.05A018060.1	Npp.05B017270.1|Npp.05B017280.1	Npp.05C016550.1|Npp.05C016530.1	Npp.05D016130.1
46	SpnpARF13	Npp.05A015790.1	Npp.05A015790.1	Npp.05B015060.1	Npp.05C014550.1	Npp.05D013810.1
47	SpnpARF14.1	Npp.04A015810.1	Npp.04A015810.1	Npp.04B014990.1	Npp.04C014440.1	Npp.04D013910.1
48	SpnpARF14.2	Npp.04A024860.1	Npp.04A024860.1	Npp.04B005330.1|Npp.04B015200.1	Npp.04C016590.1	Npp.04D016560.1
49	SpnpARF15.1	Npp.04B023010.1	-	Npp.04B023010.1	Npp.04C020840.1	-
50	SpnpARF15.2	Npp.04A024050.1	Npp.04A024050.1	-	Npp.04C022220.1	-
51	SpnpARF16.1	Npp.04A004520.1	Npp.04A004520.1	Npp.04B004130.1	Npp.04C003540.1	Npp.04D004050.1
52	SpnpARF16.2	Npp.04C004970.1	-	-	Npp.04C004970.1	Npp.04D004940.1
53	SpnpARF17	Npp.10A020380.1	Npp.10A020380.1	Npp.10B020170.1|Npp.10B020190.1	Npp.10C017850.1	Npp.10D019540.1
54	SpnpARF18	Npp.04C004150.1	-	-	Npp.04C004150.1	-
55	SpnpARF19	Npp.04B002730.1	-	Npp.04B002730.1	-	Npp.04D002160.1
56	SpnpARF20	Npp.10A026010.1	Npp.10A026010.1	-	-	Npp.10D025630.1|Npp.10D025620.1
57	SpnpARF21	Npp.10A025240.1	Npp.10A025240.1|Npp.10A010750.1	Npp.10B025950.1|Npp.10B009870.1	Npp.10C022490.1	-
58	SpnpARF22.1	Npp.10A024590.1	Npp.10A024590.1|Npp.10A020480.1	Npp.10B025210.1	Npp.10C021540.1|Npp.10C004570.1	Npp.10D023550.1
59	SpnpARF22.2	Npp.10A019670.1	Npp.10A019670.1|Npp.10A019700.1|Npp.10A019820.1|Npp.10A019750.1|Npp.10A019790.1|Npp.10A019740.1|Npp.10A019720.1	Npp.10B019370.1|Npp.10B027450.1	Npp.10C017350.1	Npp.10D018780.1|Npp.10D001420.1|Npp.10D001380.1|Npp.10D001390.1|Npp.10D018830.1
60	SpnpARF23.1	Npp.09A020160.1	Npp.09A020160.1|Npp.09A022750.1	Npp.09B018460.1|Npp.09B022050.1|Npp.09B010030.1	Npp.09C011870.1|Npp.09C013770.1	Npp.09D020830.1|Npp.09D013840.1
61	SpnpARF23.2	Npp.09C019100.1	-	-	Npp.09C019100.1	Npp.09D020630.1
62	SpnpARF24.1	Npp.09A022890.1	Npp.09A022890.1|Npp.09A004490.1	-	-	-
63	SpnpARF24.2	Npp.09A020100.1	Npp.09A020100.1	Npp.09B018400.1	Npp.09C019230.1|Npp.09C020620.1	Npp.09D020750.1
