# Supplementary material for: Identification of ARF transcription factor gene family and its defense responses to bacterial infection and salicylic acid treatment in sugarcane
Source: Front Microbiol. 2023 Sep 7;14:1257355. doi: 10.3389/fmicb.2023.1257355 (PMC10513436; doi:10.3389/fmicb.2023.1257355)
Supplement: Supplementary file 9 [file Table_4.XLSX]

## Sheet: Sheet1
Table S4. Syntenic ARF genes among four genome of S. spontaneum AP85-441 and Np-X, Z. mays B73, and S. bicolor.
S. spontaneum Np-X versus AP85-441			S. spontaneum Np-X versus Z. mays B73			S. spontaneum Np-X versus S. bicolor
Npp.04A024050.1	Sspon.01G0019580-1A		Npp.10A020380.1	rna-NM_001361024.1		Npp.10A020380.1	SbRio.10G306800.1.v2.1
Npp.01D009240.1	Sspon.01G0019580-2B		Npp.10B025950.1	rna-XM_008646822.3		Npp.10B025950.1	SbRio.10G327700.1.v2.1
Npp.04A024050.1	Sspon.01G0019580-2B		Npp.10B025950.1	rna-XM_008647013.4		Npp.10B025950.1	SbRio.04G042100.1.v2.1
Npp.08C015420.1	Sspon.02G0031340-1A		Npp.10D023550.1	rna-NM_001346803.1		Npp.10D023550.1	SbRio.10G296900.1.v2.1
Npp.08C008810.1	Sspon.02G0027120-1A		Npp.10D025630.1	rna-XM_008646822.3		Npp.10D025630.1	SbRio.10G327700.1.v2.1
Npp.08D016620.1	Sspon.02G0031340-1A		Npp.10D023550.1	rna-XM_008646015.3		Npp.10D025630.1	SbRio.04G042100.1.v2.1
Npp.08C015420.1	Sspon.02G0031340-2B		Npp.10D025630.1	rna-XM_008647013.4		Npp.10D023550.1	SbRio.04G056800.1.v2.1
Npp.08C008810.1	Sspon.02G0027120-2B		Npp.10D023550.1	rna-XM_020539323.1		Npp.01D009240.1	SbRio.01G231300.1.v2.1
Npp.08D016620.1	Sspon.02G0031340-2B		Npp.01D009240.1	rna-XM_023300031.2		Npp.01D009240.1	SbRio.04G235500.1.v2.1
Npp.08C008810.1	Sspon.02G0027120-1T		Npp.01D009240.1	rna-NM_001348794.1		Npp.01D009240.1	SbRio.06G165600.1.v2.1
Npp.08C008810.1	Sspon.02G0027120-4D		Npp.01D009240.1	rna-NM_001349854.1		Npp.03A035530.1	SbRio.03G444200.1.v2.1
Npp.03A035530.1	Sspon.03G0027750-1B		Npp.01D009240.1	rna-XM_008665166.2		Npp.03B034540.1	SbRio.03G444200.1.v2.1
Npp.03B034540.1	Sspon.03G0027750-1B		Npp.03A035530.1	rna-NM_001320127.1		Npp.03B026230.1	SbRio.09G207400.1.v2.1
Npp.03A035530.1	Sspon.03G0027750-2C		Npp.03A035530.1	rna-XM_008658682.3		Npp.03C023480.1	SbRio.03G271700.1.v2.1
Npp.03B034540.1	Sspon.03G0027750-2C		Npp.03B034540.1	rna-NM_001320127.1		Npp.03C023480.1	SbRio.03G322300.1.v2.1
Npp.09D020830.1	Sspon.03G0006280-3C		Npp.03B026230.1	rna-NM_001137209.2		Npp.03D024030.1	SbRio.03G271700.1.v2.1
Npp.03C023480.1	Sspon.07G0021730-1P		Npp.03B034540.1	rna-XM_008658682.3		Npp.04A024050.1	SbRio.01G231300.1.v2.1
Npp.03D024030.1	Sspon.07G0021730-1P		Npp.03C023480.1	rna-XM_020549938.3		Npp.04A024050.1	SbRio.04G235500.1.v2.1
Npp.04B004130.1	Sspon.04G0017640-1A		Npp.03C023480.1	rna-XM_008651773.3		Npp.04A024050.1	SbRio.06G165600.1.v2.1
Npp.04B002730.1	Sspon.04G0018530-1A		Npp.03D024030.1	rna-XM_020549938.3		Npp.04B002730.1	SbRio.10G327700.1.v2.1
Npp.04C004150.1	Sspon.04G0018530-1A		Npp.03D024030.1	rna-XM_008651773.3		Npp.04B002730.1	SbRio.04G042100.1.v2.1
Npp.04C016590.1	Sspon.04G0010200-2B		Npp.04A024050.1	rna-XM_023300031.2		Npp.04B004130.1	SbRio.04G056800.1.v2.1
Npp.04D013910.1	Sspon.04G0010200-2B		Npp.04A024050.1	rna-XM_008680610.3		Npp.04C004150.1	SbRio.10G327700.1.v2.1
Npp.06B009060.1	Sspon.04G0010200-2B		Npp.04A024050.1	rna-NM_001349854.1		Npp.04C016590.1	SbRio.04G190800.1.v2.1
Npp.01D009240.1	Sspon.04G0008020-3C		Npp.04A024050.1	rna-NM_001348794.1		Npp.04C020840.1	SbRio.04G235500.1.v2.1
Npp.04A024050.1	Sspon.04G0008020-3C		Npp.04A024050.1	rna-XM_008665166.2		Npp.04C004150.1	SbRio.04G042100.1.v2.1
Npp.04B002730.1	Sspon.04G0018530-3C		Npp.04B004130.1	rna-NM_001346803.1		Npp.04C020840.1	SbRio.06G165600.1.v2.1
Npp.04C020840.1	Sspon.04G0008020-3C		Npp.04B002730.1	rna-XM_008647013.4		Npp.04C016590.1	SbRio.06G098600.1.v2.1
Npp.04C016590.1	Sspon.04G0010200-3C		Npp.04B002730.1	rna-XM_008646822.3		Npp.04D013910.1	SbRio.04G190800.1.v2.1
Npp.04C004150.1	Sspon.04G0018530-3C		Npp.04B004130.1	rna-XM_020539323.1		Npp.04D013910.1	SbRio.06G098600.1.v2.1
Npp.04D013910.1	Sspon.04G0010200-3C		Npp.04C016590.1	rna-XM_008671153.3		Npp.05A015790.1	SbRio.05G145500.1.v2.1
Npp.10B025950.1	Sspon.04G0018530-4D		Npp.04C020840.1	rna-XM_008680610.3		Npp.05C016530.1	SbRio.05G145500.1.v2.1
Npp.10D025630.1	Sspon.04G0018530-4D		Npp.04C016590.1	rna-NM_001367000.1		Npp.06A021510.1	SbRio.06G278800.1.v2.1
Npp.04B002730.1	Sspon.04G0018530-4D		Npp.04C004970.1	rna-NM_001346803.1		Npp.06B009060.1	SbRio.04G190800.1.v2.1
Npp.04C004150.1	Sspon.04G0018530-4D		Npp.04C020840.1	rna-NM_001349854.1		Npp.06B009060.1	SbRio.06G098600.1.v2.1
Npp.06C010710.1	Sspon.05G0010840-1A		Npp.04C004150.1	rna-XM_008647013.4		Npp.06C010710.1	SbRio.04G190800.1.v2.1
Npp.04C016590.1	Sspon.05G0010840-2B		Npp.04C016590.1	rna-NM_001372349.1		Npp.06C025950.1	SbRio.06G278800.1.v2.1
Npp.04D013910.1	Sspon.05G0010840-2B		Npp.04C004150.1	rna-XM_008646822.3		Npp.06C010710.1	SbRio.06G098600.1.v2.1
Npp.06B009060.1	Sspon.05G0010840-2B		Npp.04C020840.1	rna-NM_001348794.1		Npp.07A000660.1	SbRio.06G098600.1.v2.1
Npp.06C010710.1	Sspon.05G0010840-2B		Npp.04C004970.1	rna-XM_020539323.1		Npp.07A020560.1	SbRio.07G216400.1.v2.1
Npp.07A000660.1	Sspon.05G0010840-2B		Npp.04C020840.1	rna-XM_008665166.2		Npp.07B022710.1	SbRio.07G216400.1.v2.1
Npp.06B009060.1	Sspon.05G0010840-3C		Npp.04D013910.1	rna-XM_008671153.3		Npp.07D018920.1	SbRio.07G216400.1.v2.1
Npp.06C010710.1	Sspon.05G0010840-3C		Npp.04D013910.1	rna-NM_001367000.1		Npp.08A007770.1	SbRio.01G231300.1.v2.1
Npp.07A000660.1	Sspon.05G0010840-3C		Npp.04D013910.1	rna-NM_001372349.1		Npp.08C015420.1	SbRio.08G187600.1.v2.1
Npp.04D013910.1	Sspon.05G0028050-2D		Npp.05A015790.1	rna-XM_008678669.4		Npp.08C008810.1	SbRio.08G107100.1.v2.1
Npp.06B009060.1	Sspon.05G0028050-2D		Npp.05C016530.1	rna-XM_008678669.4		Npp.08D016620.1	SbRio.08G187600.1.v2.1
Npp.06C010710.1	Sspon.05G0028050-2D		Npp.06A021510.1	rna-XM_008670167.3		Npp.09A022890.1	SbRio.03G271700.1.v2.1
Npp.07A000660.1	Sspon.05G0028050-2D		Npp.06A021510.1	rna-XM_008665480.3		Npp.09C020620.1	SbRio.03G271700.1.v2.1
Npp.07B022710.1	Sspon.06G0002150-1A		Npp.06B009060.1	rna-XM_008671153.3		Npp.09D020830.1	SbRio.03G322300.1.v2.1
Npp.07A020560.1	Sspon.06G0019860-2C		Npp.06B009060.1	rna-NM_001372349.1		Npp.09D020630.1	SbRio.09G207400.1.v2.1
Npp.07B022710.1	Sspon.06G0019860-2C		Npp.06C025950.1	rna-XM_008670167.3		Npp.09D020830.1	SbRio.09G207400.1.v2.1
Npp.07D018920.1	Sspon.06G0019860-2C		Npp.06C010710.1	rna-XM_008671153.3
Npp.07B022710.1	Sspon.06G0002150-4D		Npp.06C010710.1	rna-NM_001372349.1
Npp.03D024030.1	Sspon.07G0002120-1A		Npp.06C025950.1	rna-XM_008665480.3
Npp.09A022890.1	Sspon.07G0002120-1A		Npp.07A020560.1	rna-NM_001365477.1
Npp.09C020620.1	Sspon.07G0002120-1A		Npp.07B022710.1	rna-NM_001365477.1
Npp.09A022890.1	Sspon.07G0021730-1B		Npp.07D018920.1	rna-NM_001365477.1
Npp.09D020630.1	Sspon.07G0004320-2B		Npp.08A007770.1	rna-XM_023300031.2
Npp.09D020830.1	Sspon.07G0004320-2B		Npp.08A007770.1	rna-NM_001348794.1
Npp.03C023480.1	Sspon.07G0002120-2C		Npp.08C015420.1	rna-XM_008663839.2
Npp.09C020620.1	Sspon.07G0002120-2C		Npp.08C015420.1	rna-NM_001152807.1
Npp.03C023480.1	Sspon.07G0021730-3D		Npp.08C008810.1	rna-XM_008663958.4
Npp.03D024030.1	Sspon.07G0021730-3D		Npp.08D016620.1	rna-XM_008663839.2
Npp.09A022890.1	Sspon.07G0004320-3D		Npp.08D016620.1	rna-NM_001152807.1
Npp.09A022890.1	Sspon.07G0021730-3D		Npp.09A022890.1	rna-XM_020549938.3
Npp.09C020620.1	Sspon.07G0021730-3D		Npp.09A022890.1	rna-XM_008651773.3
Npp.09D020830.1	Sspon.03G0006280-4D		Npp.09C020620.1	rna-XM_020549938.3
Npp.10B025950.1	Sspon.04G0018530-1P		Npp.09C020620.1	rna-XM_008651773.3
Npp.10D025630.1	Sspon.04G0018530-1P		Npp.09D020630.1	rna-XM_020549873.3
Npp.04C004150.1	Sspon.04G0018530-1P		Npp.09D020830.1	rna-NM_001137209.2
Npp.10A020380.1	Sspon.08G0018300-1B		Npp.09D020630.1	rna-NM_001137209.2
Npp.10A020380.1	Sspon.08G0018300-1P		Npp.09D020830.1	rna-XM_008657174.3
Npp.10B025950.1	Sspon.08G0025000-1C
Npp.10D025630.1	Sspon.08G0025000-1C
Npp.10A020380.1	Sspon.08G0018300-3D
Npp.10A019720.1	Sspon.08G0025580-2D
