# Supplementary material for: Identification of ARF transcription factor gene family and its defense responses to bacterial infection and salicylic acid treatment in sugarcane
Source: Front Microbiol. 2023 Sep 7;14:1257355. doi: 10.3389/fmicb.2023.1257355 (PMC10513436; doi:10.3389/fmicb.2023.1257355)
Supplement: Supplementary file 10 [file Table_5.XLSX]

## Sheet: Sheet1
Table S3. The information of miRNAs targeting SpapARF and SspnpARF genes.
miRNA_Acc.	Gene Name	miRNA_start	miRNA_end	Target_start	Target_end	miRNA_aligned_fragment	Alignment	Target_aligned_fragment	Inhibition
sof-miR167a	SpnpARF1.1	1	21	2418	2438	UGAAGCUGCCAGCAUGAUCUG	:::::: :::::::::::	AAGAUCAGGCUGGCAGCUUGU	Cleavage
sof-miR167b	SpnpARF1.1	1	21	2418	2438	UGAAGCUGCCAGCAUGAUCUG	:::::: :::::::::::	AAGAUCAGGCUGGCAGCUUGU	Cleavage
sof-miR167a	SpnpARF1.2	1	21	2826	2846	UGAAGCUGCCAGCAUGAUCUG	:::::: :::::::::::	AAGAUCAGGCUGGCAGCUUGU	Cleavage
sof-miR167b	SpnpARF1.2	1	21	2826	2846	UGAAGCUGCCAGCAUGAUCUG	:::::: :::::::::::	AAGAUCAGGCUGGCAGCUUGU	Cleavage
sof-miR167a	SpnpARF16.1	1	21	2547	2567	UGAAGCUGCCAGCAUGAUCUG	:::::: :::::::::::	GAGAUCAGGCUGGCAGCUUGU	Cleavage
sof-miR167b	SpnpARF16.1	1	21	2547	2567	UGAAGCUGCCAGCAUGAUCUG	:::::: :::::::::::	GAGAUCAGGCUGGCAGCUUGU	Cleavage
sof-miR396	SpnpARF16.1	1	21	2712	2732	UUCCACAGCUUUCUUGAACUG	::::::::.:::: : ::	UUCUUCAAGAAGGCUGAGCAA	Cleavage
sof-miR167a	SpnpARF16.2	1	21	2706	2726	UGAAGCUGCCAGCAUGAUCUG	:::::: :::::::::::	GAGAUCAGGCUGGCAGCUUGU	Cleavage
sof-miR167b	SpnpARF16.2	1	21	2706	2726	UGAAGCUGCCAGCAUGAUCUG	:::::: :::::::::::	GAGAUCAGGCUGGCAGCUUGU	Cleavage
sof-miR396	SpnpARF16.2	1	21	2871	2891	UUCCACAGCUUUCUUGAACUG	::::::::.:::: : ::	UUCUUCAAGAAGGCUGAGCAA	Cleavage
sof-miR168a	SpnpARF18	1	21	2286	2306	UCGCUUGGUGCAGAUCGGGAC	: : :::::.::.:: .::	UACACAAUCUGUACUAACUGA	Cleavage
sof-miR168a	SpnpARF19	1	21	2286	2306	UCGCUUGGUGCAGAUCGGGAC	: : :::::.::.:: .::	UACACAAUCUGUACUAACUGA	Cleavage
sof-miR167a	SpnpARF22.1	1	21	2490	2510	UGAAGCUGCCAGCAUGAUCUG	:::::: :::::::::::	GAGAUCAGGCUGGCAGCUUGU	Cleavage
sof-miR167b	SpnpARF22.1	1	21	2490	2510	UGAAGCUGCCAGCAUGAUCUG	:::::: :::::::::::	GAGAUCAGGCUGGCAGCUUGU	Cleavage
sof-miR168a	SpnpARF22.1	1	21	1319	1339	UCGCUUGGUGCAGAUCGGGAC	::.:: ::.:.::.::::	AACCUGACAUGUAUCAGGCGA	Cleavage
sof-miR168b	SpnpARF22.1	1	20	569	588	UCGCUUGGGCAGAUCGGGAC	:: ::.:: ::: :::::.	UUCGCGGUCAGCCAAAGCGG	Translation
sof-miR167a	SpnpARF22.2	1	21	2490	2510	UGAAGCUGCCAGCAUGAUCUG	:::::: :::::::::::	AAGAUCAGGCUGGCAGCUUGU	Cleavage
sof-miR167b	SpnpARF22.2	1	21	2490	2510	UGAAGCUGCCAGCAUGAUCUG	:::::: :::::::::::	AAGAUCAGGCUGGCAGCUUGU	Cleavage
sof-miR168a	SpnpARF22.2	1	21	1319	1339	UCGCUUGGUGCAGAUCGGGAC	::.:: ::.:.::.::::	AACCUGACAUGUAUCAGGCGA	Cleavage
sof-miR168b	SpnpARF22.2	1	20	569	588	UCGCUUGGGCAGAUCGGGAC	:: ::.:: ::: :::::.	UUCGCGGUCAGCCAAAGCGG	Translation
sof-miR396	SpnpARF5.1	1	21	1496	1516	UUCCACAGCUUUCUUGAACUG	: ::::: :::::::: :.	GUGAUCAAGUAAGCUGUGUAG	Cleavage
sof-miR408e	SpnpARF5.1	1	21	2271	2291	CUGCACUGACUCUUCCCUGGC	.::: :.:::::::: :..	CUCAGAGGAGAGUCAGAGUGC	Cleavage
sof-miR396	SpnpARF5.2	1	21	1496	1516	UUCCACAGCUUUCUUGAACUG	: ::::: :::::::: :.	GUGAUCAAGUAAGCUGUGUAG	Cleavage
sof-miR408e	SpnpARF5.2	1	21	2271	2291	CUGCACUGACUCUUCCCUGGC	.::: :.:::::::: :..	CUCAGAGGAGAGUCAGAGUGC	Cleavage
sof-miR167a	SpapARF01	1	21	2478	2498	UGAAGCUGCCAGCAUGAUCUG	:::::: :::::::::::	AAGAUCAGGCUGGCAGCUUGU	Cleavage
sof-miR167b	SpapARF01	1	21	2478	2498	UGAAGCUGCCAGCAUGAUCUG	:::::: :::::::::::	AAGAUCAGGCUGGCAGCUUGU	Cleavage
sof-miR396	SpapARF05	1	21	1496	1516	UUCCACAGCUUUCUUGAACUG	: ::::: :::::::: :.	GUGAUCAAGUAAGCUGUGUAG	Cleavage
sof-miR408e	SpapARF05	1	21	2271	2291	CUGCACUGACUCUUCCCUGGC	.::: :.:::::::: :..	CUCAGAGGAGAGUCAGAGUGC	Cleavage
sof-miR167a	SpapARF16	1	21	2547	2567	UGAAGCUGCCAGCAUGAUCUG	:::::: :::::::::::	GAGAUCAGGCUGGCAGCUUGU	Cleavage
sof-miR167b	SpapARF16	1	21	2547	2567	UGAAGCUGCCAGCAUGAUCUG	:::::: :::::::::::	GAGAUCAGGCUGGCAGCUUGU	Cleavage
sof-miR396	SpapARF16	1	21	2712	2732	UUCCACAGCUUUCUUGAACUG	::::::::.:::: : ::	UUCUUCAAGAAGGCUGAGCAA	Cleavage
sof-miR168a	SpapARF18	1	21	2220	2240	UCGCUUGGUGCAGAUCGGGAC	: : :::::.::.:: .::	UACACAAUCUGUACUAACUGA	Cleavage
sof-miR168a	SpapARF18	1	21	4521	4541	UCGCUUGGUGCAGAUCGGGAC	: : :::::.::.:: .::	UACACAAUCUGUACUAACUGA	Cleavage
sof-miR168a	SpapARF19	1	21	1446	1466	UCGCUUGGUGCAGAUCGGGAC	: : :::::.::.:: .::	UACACAAUCUGUACUAACUGA	Cleavage
sof-miR168a	SpapARF20	1	21	1137	1157	UCGCUUGGUGCAGAUCGGGAC	: : :::::.::.:: .::	UACACAAUCUGUACUAACUGA	Cleavage
sof-miR167a	SpapARF22	1	21	2085	2105	UGAAGCUGCCAGCAUGAUCUG	:::::: :::::::::::	GAGAUCAGGCUGGCAGCUUGU	Cleavage
sof-miR167b	SpapARF22	1	21	2085	2105	UGAAGCUGCCAGCAUGAUCUG	:::::: :::::::::::	GAGAUCAGGCUGGCAGCUUGU	Cleavage
sof-miR168a	SpapARF22	1	21	1280	1300	UCGCUUGGUGCAGAUCGGGAC	::.:: ::.:.::.::::	AACCUGACAUGUAUCAGGCGA	Cleavage
