# Supplementary material for: Identification of ARF transcription factor gene family and its defense responses to bacterial infection and salicylic acid treatment in sugarcane
Source: Front Microbiol. 2023 Sep 7;14:1257355. doi: 10.3389/fmicb.2023.1257355 (PMC10513436; doi:10.3389/fmicb.2023.1257355)
Supplement: Supplementary file 11 [file Table_6.XLSX]

## Sheet: Sheet1
Table S6. RNA-seq-based expression levels [log2(Fold Change)] of ARF genes in two sugarcane cultivars MT11-610 (S: susceptible to red stripe) and ROC22 (R: resistant to red stripe) triggered by Acidovorax avenae subsp. avenae infection.
Gene Namea	MT11-610			ROC22
	S24	S48	S72	R24	R48	R72
SpapARF01	-1.33405	-2.17256	-2.31261	-0.0678277	-0.398995	-0.145042
SpapARF02	-1.03319	-1.17079	-1.37982	-0.245634	-0.35891	-0.0803332
SpapARF03	0.258893	-1.00711	-0.944371	1.12591	2.08372	1.7424
SpapARF04	-0.89604	-1.04827	-1.53474	0.457986	0.469507	0.594464
SpapARF06	-1.05314	-0.711581	-1.17305	-1.14195	-0.0589065	0.0393707
SpapARF07	-2.1144	-2.05943	-2.59145	-1.83872	-2.15214	-1.35696
SpapARF08	-1.55826	-0.632413	-1.37237	-0.252981	0.266393	0.415037
SpapARF09	NA	NA	NA	NA	NA	NA
SpapARF10	-0.232163	-0.382044	-0.902773	0.782659	0.822902	0.863097
SpapARF11	-0.754005	-1.63963	-1.83731	1.19765	0.162271	0.965235
SpapARF12	1.82967	2.94315	1.61096	-0.721455	0.73266	1.71775
SpapARF13	NA	NA	NA	NA	NA	NA
SpapARF14	-5.28077	NA	NA	NA	NA	NA
SpapARF15	-1.53383	-0.110075	0.53284	0.836267	0.572849	0.999266
SpapARF16	-2.97791	-1.22351	-0.760964	-0.886389	-1.31173	-0.943533
SpapARF17	-0.590542	-0.203776	-0.745013	-0.458426	-0.625342	-0.389434
SpapARF18	-1.28331	0	-2.7633	-2.07657	-1.85573	-1.36367
SpapARF19	-1.62632	-1.28098	-2.09423	-2.99815	-2.61747	-2.68404
SpapARF20	-1.24207	-0.733061	NA	-2.66237	-1.59577	-0.228987
SpapARF21	0.0828906	0.879412	0.345166	0.960173	0.888551	0.928522
SpapARF22	-0.159835	-0.420179	-0.0830136	-0.27718	-0.198772	0.0747785
SpapARF23	-1.40475	-1.23483	-2.77672	0.425306	0.296982	0.36257
SpapARF24	-0.372659	-2.03562	-0.988318	0.544321	-2.44746	0.104337
SpnpARF1.1	-1.33405	-2.17256	-2.31261	-0.0678277	-0.398995	-0.145042
SpnpARF3	-1.03319	-1.17079	-1.37982	-0.245634	-0.35891	-0.0803332
SpnpARF4.1	-0.89604	-1.04827	-1.53474	0.457986	0.469507	0.594464
SpnpARF7	-1.05314	-0.711581	-1.17305	-1.14195	-0.0589065	0.0393707
SpnpARF8.1	-1.24956	-0.94811	-1.41811	-0.0489425	0.0465971	0.194351
SpnpARF9.1	NA	NA	NA	NA	NA	NA
SpnpARF10.1	-0.232163	-0.382044	-0.902773	0.782659	0.822902	0.863097
SpnpARF11.1	-0.754005	-1.63963	-1.83731	1.19765	0.162271	0.965235
SpnpARF12	1.82967	2.94315	1.61096	-0.721455	0.73266	1.71775
SpnpARF14.1	-5.28077	NA	NA	NA	NA	NA
SpnpARF15.1	-1.53383	-0.110075	0.53284	0.836267	0.572849	0.999266
SpnpARF16.1	-2.97791	-1.22351	-0.760964	-0.886389	-1.31173	-0.943533
SpnpARF17	-0.590542	-0.203776	-0.745013	-0.458426	-0.625342	-0.389434
SpnpARF18	-1.08796	-0.61251	-1.3259	-2.02532	-1.25137	-1.31686
SpnpARF21	0.0300746	0.999156	0.295174	1.56	1.85911	1.7819
SpnpARF22.1	0.00519134	-0.610321	-0.140205	0.333649	0.702952	0.883386
SpnpARF23.1	-1.40475	-1.23483	-2.77672	0.425306	0.296982	0.36257
SpnpARF24.1	0.825179	0.260521	0.338051	1.17916	1.74901	1.83742
a SpapARF and SpnpARF genes were oginated from Saccharum spontaneum clones AP85-441 and Np-X, respectively. NA: No data Available
