# Supplementary material for: Identification of ARF transcription factor gene family and its defense responses to bacterial infection and salicylic acid treatment in sugarcane
Source: Front Microbiol. 2023 Sep 7;14:1257355. doi: 10.3389/fmicb.2023.1257355 (PMC10513436; doi:10.3389/fmicb.2023.1257355)
Supplement: Supplementary file 12 [file Table_7.XLSX]

## Sheet: Sheet1
Table S7. RNA-seq-based expression levels [log2(Fold Change)] of ARF genes in two sugarcane cultivars ROC20 (S: susceptible to leaf scald) and LCP85-384 (R: resistant to leaf scald) triggered by Xanthomonas albilineans infection.
Gene Namea	ROC20			LCP85-384
	S24	S48	S72	R24	R48	R72
SpapARF01	0.775791	0.699864	1.28734	1.61992	1.54627	2.46867
SpapARF02	-0.786719	-1.57521	-1.29768	-0.974374	-0.409876	-0.487497
SpapARF03	0.108092	0.0917572	0.273125	0.335212	0.391471	0.468625
SpapARF04	-0.350918	-0.0409625	0.165847	-0.105293	-0.250549	1.27524
SpapARF06	-1.70458	-2.31982	-2.06775	-1.30753	-2.29842	-1.26637
SpapARF07	NA	NA	NA	NA	NA	-2.5692
SpapARF08	NA	NA	NA	NA	1.85664	1.50479
SpapARF09	1.30485	0	1.88982	-1.58496	2.64499	1.84327
SpapARF10	-0.983524	-0.498852	-0.28577	-1.18969	-1.37201	-1.22239
SpapARF11	-0.659274	-0.525596	-1.05422	0.895469	0.28102	0.188762
SpapARF12	1.04501	1.33111	0.649625	0.262162	0.0219443	-0.0803921
SpapARF13	NA	NA	NA	-0.00846779	1.00185	-0.0769475
SpapARF14	-0.336049	-1.5119	-0.981384	-1.62902	-1.59585	-1.22239
SpapARF15	-5.91026	-4.66199	-2.66336	-4.27141	-3.43879	-0.181985
SpapARF16	0.164711	-0.951637	-0.0391706	1.83458	1.14877	1.09389
SpapARF17	-0.510017	-1.14764	0.278129	-0.847301	-0.648086	0.878816
SpapARF18	0.510962	0.552782	0.965648	NA	NA	NA
SpapARF19	0.677609	-0.341037	0.151077	0.135481	-0.479018	-0.76776
SpapARF20	0.01	3.89224	1.81359	4.75489	2.62449	4.35755
SpapARF21	2.53272	1.16778	0.243814	0.137675	0.249678	-0.0609364
SpapARF22	0.879774	0.729651	0.225013	0.621088	0.462972	0.545257
SpapARF23	-1.96963	-1.94578	-2.29155	0.807355	0.321928	0.321928
SpapARF24	-0.888001	-0.396234	-1.2933	-0.604234	0.0178113	-0.9638
SpnpARF1.1	0.775791	0.699864	1.28734	1.61992	1.54627	2.46867
SpnpARF2.1	0.108092	0.0917572	0.273125	0.335212	0.391471	0.468625
SpnpARF4.1	-0.350918	-0.0409625	0.165847	-0.105293	-0.250549	1.27524
SpnpARF7	-1.70458	-2.31982	-2.06775	-1.30753	-2.29842	-1.26637
SpnpARF8.1	NA	NA	NA	NA	1.85664	1.50479
SpnpARF8.2	2.28233	2.29811	2.1339	1.28808	1.31001	1.54985
SpnpARF9.1	1.30485	0	1.88982	-1.58496	2.64499	1.84327
SpnpARF10.1	-0.983524	-0.498852	-0.28577	-1.18969	-1.37201	-1.22239
SpnpARF11.1	-2.3356	-2.40599	-1.17333	0.666263	-1.52356	0.0911479
SpnpARF12	1.04501	1.33111	0.649625	0.262162	0.0219443	-0.0803921
SpnpARF14.1	-0.336049	-1.5119	-0.981384	-1.62902	-1.59585	-1.22239
SpnpARF15.1	-5.91026	-4.66199	-2.66336	-4.27141	-3.43879	-0.181985
SpnpARF16.1	0.164711	-0.951637	-0.0391706	1.83458	1.14877	1.09389
SpnpARF17	-0.510017	-1.14764	0.278129	-0.847301	-0.648086	0.878816
SpnpARF18	0.677609	-0.341037	0.151077	0.135481	-0.479018	-0.76776
SpnpARF21	2.53272	1.16778	0.243814	0.137675	0.249678	-0.0609364
SpnpARF22.1	0.83074	1.23007	0.47707	0.669326	0.431303	0.73729
SpnpARF23.1	-1.96963	-1.94578	-2.29155	0.807355	0.321928	0.321928
SpnpARF24.1	-0.888001	-0.396234	-1.2933	-0.604234	0.0178113	-0.9638
a SpapARF and SpnpARF genes were oginated from Saccharum spontaneum clones AP85-441 and Np-X, respectively. NA: No data Available
